# Supplementary material for: Drug response profile-based machine learning enables strategic cell line and compound selection for drug development
Source: Bioinformatics. 2026 May 8;42(6):btag293. doi: 10.1093/bioinformatics/btag293 (PMC13242297; doi:10.1093/bioinformatics/btag293)
Supplement: btag293_Supplementary_Data [file btag293_supplementary_data.zip]

Archive with 2 entries (2 files):
- Supplementary_Appendix_A.xlsx
- Supplementary_info.pdf
