# Supplementary material for: Drug response profile-based machine learning enables strategic cell line and compound selection for drug development
Source: Bioinformatics. 2026 May 8;42(6):btag293. doi: 10.1093/bioinformatics/btag293 (PMC13242297; doi:10.1093/bioinformatics/btag293)
Supplement: btag293_Supplementary_Data [file btag293_supplementary_data.zip › Supplementary_Appendix_A.xlsx]

## Sheet: Sheet1
Results for individual drugs in the GDSC dataset (10XCV), results shown as averages over 10 folds with standard deviations
Compound	PEARSON	SPEARMAN	MSE	RMSE	MAE
(5Z)-7-Oxozeaenol	0.525±0.066	0.432±0.086	0.525±0.081	0.281±0.087	0.4±0.075
5-Fluorouracil	0.697±0.073	0.699±0.076	0.539±0.047	0.293±0.05	0.428±0.039
A-83-01	0.267±0.092	0.271±0.08	0.39±0.03	0.153±0.023	0.309±0.022
ABT737	0.836±0.04	0.763±0.057	0.485±0.045	0.237±0.042	0.383±0.033
ACY-1215	0.673±0.053	0.657±0.042	0.404±0.032	0.164±0.027	0.318±0.021
AGI-5198	0.569±0.073	0.549±0.092	0.324±0.022	0.105±0.014	0.261±0.021
AGI-6780	0.644±0.058	0.616±0.057	0.36±0.028	0.131±0.021	0.292±0.025
AGK2	0.442±0.084	0.427±0.11	0.363±0.038	0.133±0.029	0.294±0.034
AICA Ribonucleotide	0.382±0.116	0.376±0.108	0.512±0.041	0.264±0.043	0.407±0.029
AKT inhibitor VIII	0.752±0.063	0.738±0.068	0.434±0.028	0.189±0.024	0.344±0.03
AMG-319	0.674±0.098	0.636±0.082	0.37±0.042	0.138±0.032	0.288±0.032
AR-42	0.924±0.018	0.921±0.024	0.282±0.028	0.08±0.015	0.205±0.016
ARRY-520	0.573±0.102	0.562±0.127	0.749±0.071	0.566±0.108	0.609±0.067
AS605240	0.534±0.089	0.513±0.083	0.595±0.059	0.357±0.068	0.464±0.036
AST-1306	0.738±0.06	0.71±0.06	0.392±0.049	0.156±0.039	0.297±0.032
AT-7519	0.802±0.05	0.797±0.043	0.494±0.049	0.246±0.048	0.389±0.042
AT13148	0.549±0.087	0.533±0.093	0.593±0.051	0.354±0.06	0.474±0.048
AT7867	0.653±0.066	0.659±0.075	0.502±0.048	0.254±0.049	0.402±0.042
AZ20	0.454±0.098	0.448±0.078	0.445±0.044	0.2±0.038	0.348±0.032
AZ6102	0.493±0.09	0.446±0.104	0.43±0.043	0.187±0.037	0.342±0.033
AZ960	0.708±0.039	0.713±0.048	0.55±0.04	0.304±0.044	0.435±0.042
AZD1480	0.404±0.117	0.398±0.124	0.44±0.054	0.196±0.048	0.336±0.033
AZD3514	0.433±0.136	0.437±0.13	0.381±0.047	0.147±0.036	0.303±0.044
AZD3759	0.636±0.105	0.597±0.096	0.365±0.039	0.135±0.029	0.282±0.025
AZD4547	0.584±0.122	0.537±0.13	0.518±0.039	0.27±0.041	0.406±0.027
AZD4877	0.425±0.07	0.422±0.076	0.654±0.061	0.432±0.081	0.523±0.059
AZD5363	0.768±0.065	0.743±0.073	0.393±0.066	0.159±0.057	0.305±0.059
AZD5582	0.437±0.096	0.465±0.091	0.956±0.09	0.921±0.171	0.718±0.049
AZD6738	0.764±0.045	0.761±0.041	0.412±0.043	0.172±0.036	0.324±0.034
AZD7762	0.787±0.031	0.788±0.058	0.417±0.029	0.175±0.025	0.328±0.017
AZD8186	0.574±0.086	0.585±0.075	0.503±0.066	0.257±0.065	0.392±0.053
AZD8835	0.522±0.065	0.511±0.079	0.452±0.032	0.205±0.029	0.351±0.023
Afatinib	0.752±0.081	0.739±0.065	0.437±0.055	0.194±0.049	0.331±0.042
Afuresertib	0.812±0.029	0.783±0.042	0.357±0.024	0.128±0.017	0.281±0.018
Alectinib	0.473±0.074	0.572±0.078	0.425±0.065	0.184±0.055	0.272±0.045
Alisertib	0.797±0.032	0.774±0.036	0.603±0.056	0.367±0.067	0.473±0.046
Alpelisib	0.805±0.037	0.78±0.038	0.35±0.034	0.124±0.024	0.28±0.031
Amuvatinib	0.286±0.097	0.324±0.085	0.715±0.038	0.513±0.055	0.54±0.03
Apitolisib	0.866±0.035	0.864±0.031	0.335±0.032	0.113±0.022	0.257±0.027
Ara-G	0.529±0.108	0.485±0.073	0.382±0.079	0.151±0.066	0.259±0.049
Avagacestat	0.564±0.086	0.524±0.105	0.393±0.035	0.155±0.027	0.32±0.032
Axitinib	0.782±0.042	0.78±0.055	0.466±0.049	0.219±0.048	0.352±0.038
BAM7	0.215±0.132	0.216±0.107	0.369±0.039	0.138±0.029	0.293±0.019
BAY-61-3606	0.611±0.072	0.593±0.068	0.535±0.033	0.288±0.036	0.426±0.028
BI-2536	0.717±0.041	0.713±0.055	0.748±0.051	0.562±0.076	0.595±0.047
BIBF-1120	0.602±0.057	0.595±0.054	0.584±0.046	0.343±0.053	0.461±0.036
BIBR-1532	0.558±0.069	0.537±0.085	0.381±0.044	0.147±0.037	0.291±0.018
BIX02189	0.792±0.064	0.774±0.072	0.346±0.035	0.121±0.024	0.263±0.024
BMS-345541	0.725±0.073	0.727±0.067	0.396±0.038	0.158±0.03	0.31±0.035
BMS-536924	0.586±0.069	0.583±0.08	0.506±0.048	0.258±0.05	0.408±0.046
BMS-754807	0.681±0.064	0.688±0.066	0.61±0.053	0.375±0.062	0.478±0.041
BPTES	0.205±0.103	0.219±0.099	0.524±0.047	0.276±0.05	0.4±0.032
BX-912	0.719±0.041	0.685±0.044	0.533±0.044	0.286±0.049	0.425±0.038
Belinostat	0.873±0.042	0.846±0.057	0.397±0.059	0.161±0.047	0.3±0.053
Bortezomib	0.554±0.088	0.522±0.11	0.385±0.035	0.149±0.026	0.286±0.03
Bosutinib	0.708±0.062	0.679±0.074	0.486±0.073	0.241±0.074	0.39±0.052
Buparlisib	0.782±0.045	0.768±0.063	0.245±0.024	0.061±0.012	0.189±0.018
C-75	0.542±0.054	0.543±0.058	0.444±0.031	0.198±0.027	0.357±0.025
CAY10566	0.26±0.122	0.318±0.101	0.564±0.066	0.322±0.073	0.363±0.042
CAY10603	0.874±0.032	0.883±0.042	0.368±0.041	0.137±0.03	0.266±0.028
CCT007093	0.671±0.078	0.631±0.066	0.296±0.035	0.088±0.021	0.228±0.026
CCT245232	0.365±0.084	0.344±0.101	0.471±0.043	0.224±0.041	0.375±0.033
CD532	0.656±0.048	0.65±0.054	0.324±0.029	0.106±0.019	0.252±0.019
CI-1033	0.707±0.056	0.711±0.069	0.478±0.048	0.23±0.045	0.372±0.038
CI-1040	0.498±0.115	0.39±0.115	0.548±0.043	0.302±0.047	0.431±0.032
CP466722	0.753±0.05	0.744±0.06	0.357±0.044	0.129±0.03	0.269±0.032
CP724714	0.478±0.095	0.448±0.047	0.372±0.069	0.143±0.052	0.277±0.039
CPI-613	0.24±0.089	0.237±0.083	0.405±0.057	0.167±0.047	0.297±0.035
CRT0105950	0.386±0.075	0.376±0.087	0.478±0.032	0.229±0.03	0.368±0.025
CUDC-101	0.83±0.04	0.803±0.05	0.433±0.056	0.19±0.053	0.335±0.037
CX-5461	0.727±0.035	0.731±0.041	0.591±0.036	0.35±0.042	0.451±0.026
CZC24832	0.661±0.041	0.631±0.061	0.311±0.027	0.098±0.017	0.247±0.026
Cabozantinib	0.586±0.055	0.593±0.053	0.496±0.043	0.247±0.043	0.377±0.033
Camptothecin	0.846±0.039	0.866±0.032	0.417±0.048	0.176±0.041	0.318±0.039
Cediranib	0.53±0.057	0.536±0.073	0.451±0.053	0.206±0.046	0.335±0.037
Crizotinib	0.758±0.042	0.766±0.045	0.42±0.061	0.18±0.05	0.318±0.033
Cyclophosphamide	0.581±0.066	0.564±0.074	0.313±0.022	0.098±0.014	0.246±0.025
DMOG	0.371±0.113	0.361±0.106	0.613±0.042	0.377±0.051	0.492±0.031
Dabrafenib	0.681±0.081	0.578±0.069	0.581±0.059	0.341±0.066	0.444±0.042
Dacinostat	0.682±0.065	0.673±0.068	0.402±0.063	0.165±0.048	0.299±0.042
Dactinomycin	0.763±0.055	0.756±0.052	0.442±0.049	0.198±0.045	0.342±0.038
Dactolisib	0.712±0.059	0.712±0.062	0.433±0.056	0.191±0.048	0.339±0.04
Dasatinib	0.524±0.112	0.483±0.064	0.873±0.059	0.765±0.099	0.708±0.059
Dinaciclib	0.664±0.061	0.653±0.065	0.5±0.067	0.254±0.068	0.389±0.055
Docetaxel	0.654±0.068	0.675±0.07	1.111±0.061	1.238±0.136	0.864±0.045
Doramapimod	0.502±0.063	0.548±0.101	0.462±0.045	0.215±0.039	0.353±0.033
EHT-1864	0.447±0.062	0.436±0.046	0.401±0.036	0.162±0.03	0.315±0.028
EPZ004777	0.712±0.05	0.7±0.066	0.288±0.027	0.084±0.016	0.222±0.017
EPZ5676	0.745±0.061	0.735±0.026	0.296±0.054	0.09±0.037	0.223±0.024
ETP-45835	0.443±0.149	0.45±0.141	0.268±0.02	0.072±0.011	0.208±0.012
Embelin	0.557±0.11	0.525±0.097	0.363±0.034	0.133±0.024	0.286±0.032
Entinostat	0.608±0.058	0.593±0.069	0.561±0.047	0.317±0.053	0.437±0.036
Entospletinib	0.649±0.054	0.633±0.051	0.407±0.024	0.166±0.019	0.324±0.021
Enzastaurin	0.566±0.084	0.556±0.091	0.592±0.042	0.352±0.049	0.473±0.04
Epirubicin	0.831±0.027	0.848±0.025	0.391±0.016	0.153±0.013	0.302±0.019
Erlotinib	0.509±0.09	0.499±0.101	0.512±0.051	0.264±0.051	0.401±0.041
Etoposide	0.647±0.048	0.643±0.05	0.668±0.035	0.447±0.046	0.54±0.027
FR-180204	0.567±0.086	0.534±0.063	0.315±0.029	0.1±0.019	0.243±0.02
FTI-277	0.359±0.129	0.359±0.127	0.347±0.037	0.122±0.026	0.26±0.031
FTY-720	0.391±0.165	0.413±0.113	0.275±0.028	0.076±0.015	0.21±0.016
Fedratinib	0.738±0.047	0.713±0.069	0.455±0.044	0.209±0.041	0.356±0.027
Flavopiridol	0.643±0.069	0.66±0.085	0.373±0.059	0.142±0.045	0.278±0.033
Foretinib	0.666±0.061	0.686±0.076	0.427±0.065	0.186±0.057	0.323±0.039
Fulvestrant	0.646±0.064	0.629±0.081	0.418±0.019	0.175±0.016	0.339±0.02
GDC0810	0.563±0.085	0.565±0.082	0.345±0.034	0.12±0.024	0.264±0.022
GNE-317	0.724±0.054	0.715±0.05	0.392±0.042	0.155±0.034	0.295±0.02
GSK-J4	0.278±0.146	0.267±0.135	0.58±0.047	0.338±0.057	0.459±0.042
GSK1059615	0.68±0.07	0.637±0.089	0.502±0.075	0.257±0.071	0.38±0.054
GSK1904529A	0.563±0.132	0.548±0.127	0.396±0.041	0.158±0.034	0.318±0.031
GSK2578215A	0.599±0.084	0.579±0.078	0.334±0.023	0.112±0.016	0.262±0.019
GSK2606414	0.598±0.075	0.568±0.082	0.45±0.036	0.204±0.034	0.35±0.024
GSK343	0.566±0.058	0.551±0.081	0.513±0.038	0.264±0.039	0.416±0.034
GSK429286A	0.631±0.085	0.628±0.065	0.413±0.055	0.174±0.045	0.303±0.034
GSK591	0.558±0.085	0.542±0.076	0.439±0.036	0.194±0.032	0.339±0.021
GSK690693	0.69±0.05	0.704±0.053	0.583±0.063	0.344±0.078	0.428±0.045
GW-2580	0.397±0.114	0.427±0.08	0.308±0.054	0.097±0.036	0.218±0.023
GW441756	0.639±0.072	0.629±0.069	0.311±0.037	0.098±0.024	0.239±0.022
Gefitinib	0.632±0.1	0.64±0.095	0.41±0.055	0.171±0.047	0.303±0.028
Gemcitabine	0.765±0.052	0.768±0.055	0.872±0.069	0.765±0.121	0.698±0.058
HG6-64-1	0.756±0.06	0.74±0.042	0.46±0.04	0.213±0.036	0.362±0.034
I-BET-151	0.37±0.103	0.349±0.117	0.601±0.062	0.365±0.075	0.48±0.058
I-BET-762	0.862±0.041	0.852±0.062	0.336±0.021	0.113±0.014	0.262±0.022
I-BRD9	0.741±0.031	0.721±0.044	0.375±0.038	0.142±0.03	0.3±0.035
IC-87114	0.525±0.109	0.46±0.111	0.307±0.048	0.096±0.03	0.22±0.02
IMD-0354	0.673±0.039	0.597±0.054	0.421±0.071	0.182±0.067	0.325±0.049
IWP-2	0.57±0.081	0.529±0.085	0.335±0.034	0.113±0.023	0.268±0.027
Ibrutinib	0.731±0.051	0.698±0.071	0.54±0.033	0.293±0.036	0.44±0.031
Idelalisib	0.627±0.052	0.636±0.061	0.448±0.049	0.203±0.043	0.345±0.033
Ipatasertib	0.832±0.046	0.803±0.058	0.344±0.035	0.12±0.024	0.274±0.029
Irinotecan	0.825±0.044	0.838±0.041	0.484±0.052	0.237±0.051	0.38±0.045
Ispinesib Mesylate	0.7±0.057	0.697±0.062	0.554±0.049	0.31±0.054	0.448±0.041
JNJ38877605	0.134±0.08	0.201±0.084	0.472±0.077	0.228±0.078	0.357±0.037
JNK Inhibitor VIII	0.645±0.066	0.617±0.08	0.326±0.026	0.107±0.018	0.249±0.018
JQ1	0.793±0.051	0.773±0.075	0.511±0.037	0.262±0.039	0.403±0.033
JQ12	0.563±0.105	0.544±0.111	0.585±0.04	0.344±0.047	0.466±0.027
JW-7-24-1	0.799±0.059	0.791±0.064	0.404±0.054	0.166±0.044	0.316±0.049
KIN001-244	0.753±0.031	0.749±0.042	0.367±0.036	0.136±0.028	0.281±0.03
KIN001-266	0.653±0.046	0.677±0.061	0.371±0.029	0.138±0.022	0.283±0.028
KIN001-270	0.629±0.074	0.609±0.063	0.316±0.034	0.101±0.022	0.246±0.025
KU-55933	0.619±0.054	0.61±0.087	0.388±0.019	0.151±0.015	0.313±0.016
KU-60019	0.205±0.135	0.162±0.119	0.429±0.039	0.186±0.035	0.349±0.033
Kobe2602	0.305±0.12	0.288±0.114	0.378±0.021	0.143±0.017	0.307±0.015
LCL161	0.525±0.08	0.51±0.083	0.453±0.055	0.208±0.048	0.324±0.021
LDN-193189	0.416±0.143	0.417±0.165	0.272±0.035	0.075±0.02	0.208±0.021
LFM-A13	0.364±0.098	0.334±0.09	0.314±0.033	0.1±0.021	0.242±0.027
LGK974	0.544±0.066	0.524±0.06	0.406±0.036	0.166±0.03	0.319±0.032
LIMK1 inhibitor BMS4	0.424±0.069	0.405±0.094	0.379±0.036	0.145±0.028	0.289±0.019
LJI308	0.626±0.12	0.622±0.122	0.353±0.036	0.126±0.027	0.284±0.03
LY2109761	0.562±0.055	0.579±0.075	0.394±0.043	0.157±0.035	0.297±0.022
Lapatinib	0.753±0.057	0.717±0.073	0.466±0.03	0.218±0.029	0.377±0.024
Leflunomide	0.627±0.057	0.617±0.052	0.315±0.026	0.1±0.017	0.249±0.019
Lenalidomide	0.732±0.058	0.716±0.062	0.313±0.031	0.099±0.02	0.246±0.027
Lestaurtinib	0.698±0.054	0.686±0.063	0.526±0.05	0.279±0.054	0.41±0.037
Linifanib	0.51±0.127	0.536±0.079	0.331±0.068	0.114±0.048	0.213±0.033
Linsitinib	0.696±0.067	0.643±0.1	0.401±0.033	0.162±0.027	0.321±0.028
Luminespib	0.669±0.085	0.702±0.06	0.564±0.073	0.323±0.085	0.424±0.045
MG-132	0.422±0.122	0.384±0.111	0.275±0.048	0.078±0.027	0.203±0.022
MIRA-1	0.712±0.054	0.696±0.053	0.392±0.062	0.157±0.055	0.295±0.041
MK-1775	0.768±0.05	0.787±0.054	0.398±0.026	0.159±0.02	0.31±0.026
MK-2206	0.8±0.029	0.792±0.044	0.378±0.027	0.144±0.021	0.298±0.024
MK-8776	0.71±0.043	0.695±0.061	0.503±0.036	0.254±0.036	0.404±0.033
ML323	0.556±0.087	0.532±0.089	0.387±0.034	0.151±0.026	0.312±0.028
MN-64	0.46±0.111	0.422±0.097	0.417±0.03	0.175±0.025	0.335±0.025
Masitinib	0.647±0.127	0.677±0.114	0.469±0.087	0.226±0.086	0.362±0.061
Methotrexate	0.389±0.117	0.381±0.127	1.015±0.067	1.034±0.133	0.856±0.063
Midostaurin	0.633±0.065	0.629±0.071	0.424±0.039	0.181±0.033	0.336±0.032
Motesanib	0.696±0.061	0.743±0.033	0.389±0.046	0.153±0.036	0.263±0.024
NG-25	0.756±0.055	0.713±0.066	0.52±0.041	0.272±0.043	0.405±0.036
NPK76-II-72-1	0.787±0.047	0.781±0.044	0.467±0.045	0.22±0.043	0.367±0.037
NSC-207895	0.573±0.087	0.568±0.083	0.528±0.047	0.281±0.051	0.411±0.04
NSC-87877	0.195±0.124	0.286±0.08	0.396±0.053	0.159±0.042	0.281±0.027
NSC319726	0.474±0.124	0.447±0.132	0.843±0.09	0.717±0.152	0.689±0.083
NU7441	0.628±0.047	0.611±0.059	0.452±0.038	0.205±0.035	0.359±0.026
NVP-ADW742	0.674±0.084	0.653±0.08	0.454±0.038	0.207±0.035	0.363±0.036
NVP-BHG712	0.777±0.051	0.747±0.06	0.471±0.078	0.227±0.074	0.37±0.061
Navitoclax	0.775±0.052	0.73±0.078	0.532±0.037	0.285±0.039	0.424±0.031
Nilotinib	0.689±0.05	0.635±0.079	0.493±0.074	0.248±0.074	0.375±0.054
Niraparib	0.78±0.064	0.731±0.048	0.409±0.044	0.169±0.037	0.327±0.03
OF-1	0.323±0.112	0.273±0.103	0.488±0.028	0.239±0.028	0.387±0.023
OSI-027	0.388±0.055	0.351±0.05	0.611±0.043	0.375±0.053	0.494±0.038
OSI-930	0.631±0.081	0.582±0.071	0.352±0.033	0.125±0.023	0.27±0.028
OTX015	0.73±0.122	0.721±0.121	0.545±0.124	0.311±0.164	0.433±0.107
Olaparib	0.755±0.035	0.721±0.039	0.357±0.025	0.128±0.018	0.28±0.018
Omipalisib	0.745±0.071	0.73±0.056	0.539±0.07	0.295±0.074	0.42±0.045
Osimertinib	0.689±0.055	0.682±0.063	0.413±0.04	0.172±0.034	0.313±0.031
Oxaliplatin	0.73±0.052	0.718±0.055	0.503±0.038	0.255±0.04	0.404±0.036
P22077	0.594±0.101	0.579±0.093	0.511±0.033	0.263±0.035	0.419±0.025
PCI-34051	0.691±0.06	0.658±0.065	0.425±0.046	0.182±0.04	0.336±0.036
PD0325901	0.926±0.016	0.908±0.016	0.36±0.033	0.13±0.024	0.279±0.023
PD173074	0.617±0.079	0.604±0.071	0.471±0.043	0.224±0.039	0.376±0.032
PF-00299804	0.733±0.059	0.702±0.092	0.37±0.039	0.138±0.03	0.283±0.025
PFI-1	0.628±0.071	0.601±0.083	0.383±0.032	0.147±0.025	0.308±0.022
PFI3	0.698±0.054	0.681±0.06	0.273±0.029	0.075±0.017	0.211±0.022
PHA-793887	0.831±0.035	0.847±0.042	0.496±0.046	0.248±0.045	0.384±0.042
PI-103	0.76±0.067	0.756±0.069	0.67±0.1	0.458±0.133	0.514±0.082
PIK-93	0.804±0.061	0.8±0.065	0.443±0.05	0.198±0.045	0.344±0.033
PLX-4720	0.587±0.082	0.585±0.057	0.511±0.051	0.263±0.053	0.384±0.029
PRIMA-1MET	0.572±0.061	0.586±0.071	0.658±0.058	0.436±0.074	0.532±0.05
PRT062607	0.698±0.047	0.689±0.047	0.43±0.029	0.186±0.024	0.34±0.029
Paclitaxel	0.801±0.049	0.8±0.058	0.45±0.037	0.204±0.033	0.36±0.028
Palbociclib	0.723±0.038	0.688±0.055	0.462±0.03	0.214±0.027	0.37±0.024
Panobinostat	0.49±0.082	0.515±0.077	0.493±0.053	0.246±0.05	0.371±0.032
Pelitinib	0.612±0.076	0.617±0.077	0.662±0.054	0.441±0.074	0.518±0.046
Pemetrexed	0.59±0.048	0.551±0.065	0.666±0.039	0.445±0.051	0.503±0.02
Pevonedistat	0.658±0.077	0.657±0.066	0.689±0.061	0.477±0.081	0.545±0.049
Phenformin	0.359±0.126	0.335±0.125	0.794±0.066	0.634±0.105	0.639±0.048
Pictilisib	0.825±0.045	0.842±0.059	0.299±0.027	0.09±0.016	0.227±0.019
Pilaralisib	0.555±0.084	0.535±0.115	0.393±0.037	0.156±0.029	0.306±0.027
Ponatinib	0.72±0.12	0.697±0.103	0.453±0.058	0.208±0.055	0.344±0.037
Pyridostatin	0.597±0.044	0.576±0.045	0.463±0.039	0.216±0.036	0.37±0.034
QL-X-138	0.794±0.062	0.801±0.05	0.438±0.06	0.195±0.053	0.344±0.046
QL-XI-92	0.755±0.045	0.748±0.045	0.399±0.047	0.161±0.04	0.315±0.044
QL-XII-47	0.576±0.104	0.572±0.099	0.6±0.075	0.364±0.091	0.473±0.059
QS11	0.515±0.119	0.513±0.131	0.536±0.064	0.292±0.07	0.436±0.059
Quizartinib	0.551±0.081	0.538±0.079	0.391±0.063	0.156±0.053	0.28±0.043
RO-3306	0.748±0.052	0.75±0.056	0.465±0.027	0.217±0.025	0.366±0.019
RU-SKI 43	0.532±0.083	0.505±0.101	0.418±0.022	0.175±0.019	0.347±0.022
RVX-208	0.707±0.064	0.682±0.07	0.34±0.018	0.116±0.012	0.265±0.008
Rapamycin	0.678±0.087	0.662±0.087	0.489±0.055	0.242±0.055	0.391±0.051
Refametinib	0.891±0.025	0.868±0.035	0.376±0.031	0.142±0.023	0.29±0.025
Ribociclib	0.739±0.049	0.736±0.042	0.337±0.032	0.115±0.021	0.258±0.031
Rucaparib	0.662±0.068	0.624±0.068	0.354±0.048	0.127±0.035	0.282±0.038
Ruxolitinib	0.639±0.077	0.638±0.054	0.388±0.062	0.154±0.053	0.3±0.041
SB216763	0.575±0.084	0.546±0.1	0.369±0.037	0.137±0.028	0.285±0.03
SB52334	0.493±0.079	0.524±0.097	0.498±0.055	0.251±0.056	0.369±0.036
SB590885	0.532±0.078	0.549±0.087	0.498±0.051	0.25±0.053	0.366±0.032
SCH772984	0.837±0.036	0.798±0.046	0.469±0.045	0.221±0.043	0.376±0.036
SGC0946	0.515±0.047	0.486±0.057	0.305±0.018	0.093±0.011	0.24±0.015
SN-38	0.773±0.07	0.771±0.073	0.552±0.087	0.312±0.097	0.437±0.065
SNX-2112	0.785±0.047	0.785±0.051	0.574±0.054	0.332±0.061	0.438±0.042
STF-62247	0.544±0.134	0.574±0.119	0.373±0.035	0.14±0.025	0.284±0.025
SU11274	0.566±0.071	0.556±0.062	0.451±0.039	0.205±0.035	0.354±0.023
Sabutoclax	0.595±0.091	0.577±0.096	0.45±0.066	0.207±0.065	0.357±0.054
Sapitinib	0.775±0.045	0.662±0.071	0.508±0.035	0.259±0.036	0.399±0.032
Savolitinib	0.404±0.1	0.483±0.107	0.49±0.076	0.246±0.076	0.351±0.038
Selisistat	0.5±0.117	0.519±0.103	0.264±0.029	0.07±0.016	0.192±0.017
Selumetinib	0.761±0.07	0.65±0.108	0.584±0.061	0.345±0.07	0.464±0.038
Sepantronium bromide	0.367±0.065	0.347±0.079	0.67±0.065	0.453±0.086	0.524±0.049
Serdemetan	0.662±0.041	0.636±0.066	0.425±0.024	0.181±0.021	0.342±0.018
Shikonin	0.433±0.079	0.436±0.074	0.547±0.055	0.302±0.06	0.429±0.05
Sorafenib	0.7±0.035	0.724±0.044	0.371±0.045	0.14±0.033	0.275±0.025
Sphingosine Kinase 1 Inhibitor II	0.468±0.087	0.46±0.085	0.218±0.022	0.048±0.01	0.168±0.016
Staurosporine	0.563±0.13	0.56±0.131	0.499±0.059	0.252±0.058	0.394±0.052
T0901317	0.619±0.096	0.615±0.086	0.37±0.049	0.139±0.038	0.272±0.032
TAK-715	0.672±0.077	0.655±0.086	0.378±0.032	0.144±0.025	0.299±0.03
TPCA-1	0.779±0.023	0.768±0.026	0.468±0.022	0.22±0.02	0.363±0.025
TWS119	0.645±0.065	0.59±0.065	0.469±0.049	0.222±0.046	0.375±0.041
Talazoparib	0.734±0.067	0.715±0.075	0.66±0.065	0.44±0.087	0.513±0.056
Tamoxifen	0.589±0.1	0.582±0.107	0.434±0.04	0.19±0.035	0.35±0.039
Tanespimycin	0.509±0.111	0.51±0.113	0.601±0.054	0.364±0.062	0.477±0.041
Taselisib	0.793±0.039	0.785±0.048	0.453±0.037	0.207±0.033	0.359±0.026
Telomerase Inhibitor IX	0.626±0.072	0.607±0.074	0.437±0.042	0.193±0.035	0.35±0.04
Temozolomide	0.7±0.065	0.689±0.062	0.4±0.03	0.161±0.023	0.312±0.022
Temsirolimus	0.671±0.075	0.653±0.07	0.53±0.043	0.282±0.045	0.403±0.033
Tenovin-6	0.73±0.049	0.71±0.07	0.317±0.028	0.101±0.018	0.235±0.016
Tipifarnib	0.552±0.067	0.523±0.087	0.599±0.058	0.362±0.068	0.468±0.047
Tivozanib	0.604±0.08	0.629±0.086	0.326±0.044	0.108±0.027	0.234±0.03
Trametinib	0.898±0.029	0.88±0.037	0.438±0.048	0.194±0.041	0.34±0.03
Trichostatin A	0.387±0.144	0.375±0.167	0.475±0.048	0.228±0.044	0.367±0.042
Tubastatin A	0.8±0.043	0.772±0.054	0.353±0.025	0.125±0.017	0.264±0.014
UNC0642	0.355±0.175	0.37±0.139	0.252±0.042	0.065±0.021	0.184±0.026
UNC1215	0.554±0.101	0.573±0.085	0.199±0.021	0.04±0.008	0.148±0.014
Ulixertinib	0.601±0.076	0.587±0.07	0.573±0.052	0.331±0.059	0.435±0.035
Uprosertib	0.753±0.037	0.741±0.061	0.499±0.049	0.251±0.05	0.392±0.035
VE-822	0.699±0.083	0.693±0.087	0.552±0.069	0.309±0.074	0.441±0.06
VE821	0.726±0.063	0.723±0.061	0.463±0.034	0.215±0.031	0.372±0.025
VNLG/124	0.585±0.101	0.577±0.1	0.345±0.072	0.124±0.055	0.243±0.031
VX-11e	0.719±0.092	0.698±0.112	0.424±0.049	0.182±0.04	0.321±0.04
VX-702	0.42±0.09	0.43±0.083	0.334±0.069	0.116±0.054	0.245±0.025
Veliparib	0.695±0.033	0.669±0.052	0.286±0.024	0.082±0.015	0.227±0.016
Venetoclax	0.618±0.078	0.6±0.056	0.641±0.094	0.418±0.114	0.45±0.054
Vinorelbine	0.76±0.053	0.756±0.052	0.607±0.074	0.373±0.088	0.486±0.066
Vismodegib	0.64±0.07	0.61±0.085	0.349±0.04	0.123±0.029	0.275±0.033
Vorinostat	0.736±0.039	0.714±0.036	0.325±0.038	0.107±0.026	0.257±0.026
Voxtalisib	0.493±0.054	0.474±0.044	0.375±0.026	0.141±0.02	0.304±0.019
WEHI-539	0.532±0.081	0.529±0.083	0.616±0.065	0.383±0.079	0.459±0.041
WHI-P97	0.506±0.086	0.489±0.052	0.392±0.034	0.155±0.027	0.3±0.018
WIKI4	0.38±0.128	0.373±0.126	0.397±0.045	0.159±0.037	0.309±0.038
WYE-125132	0.676±0.041	0.663±0.05	0.653±0.052	0.429±0.07	0.526±0.046
WZ3105	0.78±0.028	0.794±0.043	0.509±0.026	0.26±0.026	0.407±0.024
WZ4003	0.526±0.079	0.497±0.089	0.524±0.044	0.277±0.045	0.426±0.041
Wee1 Inhibitor	0.774±0.055	0.775±0.054	0.443±0.055	0.199±0.048	0.35±0.038
Wnt-C59	0.543±0.084	0.508±0.086	0.401±0.025	0.161±0.02	0.322±0.021
XAV939	0.515±0.074	0.51±0.101	0.403±0.035	0.163±0.028	0.318±0.032
XMD13-2	0.821±0.024	0.823±0.029	0.332±0.024	0.111±0.015	0.262±0.019
XMD14-99	0.717±0.045	0.691±0.058	0.306±0.025	0.094±0.016	0.235±0.016
Y-39983	0.667±0.087	0.668±0.067	0.445±0.052	0.201±0.047	0.337±0.023
YK-4-279	0.81±0.071	0.817±0.079	0.43±0.057	0.188±0.05	0.342±0.053
YM201636	0.758±0.064	0.738±0.067	0.377±0.039	0.144±0.029	0.294±0.025
ZM447439	0.73±0.055	0.716±0.065	0.523±0.049	0.276±0.051	0.41±0.037
ZSTK474	0.798±0.035	0.789±0.044	0.44±0.028	0.195±0.025	0.346±0.023
Zibotentan	0.542±0.117	0.556±0.106	0.208±0.037	0.045±0.015	0.155±0.02
kb NB 142-70	0.691±0.044	0.722±0.056	0.373±0.033	0.14±0.025	0.288±0.02
